# Supplementary material for: Loss of Ezrin triggers mitochondrial dysfunction and oxidative stress, associated with neuronal cell death
Source: Cell Death Discov. 2025 Oct 27;11:490. doi: 10.1038/s41420-025-02790-5 (PMC12559342; doi:10.1038/s41420-025-02790-5)
Supplement: Supplementary file 3 — Table S1 [file 41420_2025_2790_MOESM3_ESM.xlsx]

## Sheet: Foglio1
ID	Gene Name
ABCD3	ATP binding cassette subfamily D member 3(ABCD3)
ATAD3A	ATPase family AAA domain containing 3A(ATAD3A)
ATAD3B	ATPase family AAA domain containing 3B(ATAD3B)
TOP1MT	DNA topoisomerase I mitochondrial(TOP1MT)
DNAJC11	DnaJ heat shock protein family (Hsp40) member C11(DNAJC11)
FKBP4	FKBP prolyl isomerase 4(FKBP4)
FLVCR1	FLVCR choline and heme transporter 1(FLVCR1)
HEATR1	HEAT repeat containing 1(HEATR1)
NDUFS2	NADH:ubiquinone oxidoreductase core subunit S2(NDUFS2)
NDUFB4	NADH:ubiquinone oxidoreductase subunit B4(NDUFB4)
NDUFS5	NADH:ubiquinone oxidoreductase subunit S5(NDUFS5)
OCIAD1	OCIA domain containing 1(OCIAD1)
PGAM5	PGAM family member 5, mitochondrial serine/threonine protein phosphatase(PGAM5)
PARK7	Parkinsonism associated deglycase(PARK7)
SLIRP	SRA stem-loop interacting RNA binding protein(SLIRP)
SOX4	SRY-box transcription factor 4(SOX4)
STARD7	StAR related lipid transfer domain containing 7(STARD7)
TARDBP	TAR DNA binding protein(TARDBP)
AK2	adenylate kinase 2(AK2)
AGMAT	agmatinase (putative)(AGMAT)
AURKAIP1	aurora kinase A interacting protein 1(AURKAIP1)
BOLA3	bolA family member 3(BOLA3)
C1orf43	chromosome 1 open reading frame 43(C1orf43)
CLUH	clustered mitochondria homolog(CLUH)
CRYAB	crystallin alpha B(CRYAB)
CYP1B1	cytochrome P450 family 1 subfamily B member 1(CYP1B1)
COA7	cytochrome c oxidase assembly factor 7(COA7)
COX20	cytochrome c oxidase assembly factor COX20(COX20)
DTYMK	deoxythymidylate kinase(DTYMK)
EIF5B	eukaryotic translation initiation factor 5B(EIF5B)
FAM162A	family with sequence similarity 162 member A(FAM162A)
FOXO3	forkhead box O3(FOXO3)
FH	fumarate hydratase(FH)
GUK1	guanylate kinase 1(GUK1)
HSP90AB1	heat shock protein 90 alpha family class B member 1(HSP90AB1)
HSPD1	heat shock protein family D (Hsp60) member 1(HSPD1)
HSPE1	heat shock protein family E (Hsp10) member 1(HSPE1)
HK2	hexokinase 2(HK2)
IARS2	isoleucyl-tRNA synthetase 2, mitochondrial(IARS2)
KYNU	kynureninase(KYNU)
LDHB	lactate dehydrogenase B(LDHB)
LRPPRC	leucine rich pentatricopeptide repeat containing(LRPPRC)
ME1	malic enzyme 1(ME1)
MGST1	microsomal glutathione S-transferase 1(MGST1)
MUL1	mitochondrial E3 ubiquitin protein ligase 1(MUL1)
MRPL14	mitochondrial ribosomal protein L14(MRPL14)
MRPL19	mitochondrial ribosomal protein L19(MRPL19)
MRPL20	mitochondrial ribosomal protein L20(MRPL20)
MRPL37	mitochondrial ribosomal protein L37(MRPL37)
MRPL42	mitochondrial ribosomal protein L42(MRPL42)
MRPL55	mitochondrial ribosomal protein L55(MRPL55)
MRPL9	mitochondrial ribosomal protein L9(MRPL9)
MRPS10	mitochondrial ribosomal protein S10(MRPS10)
MRPS15	mitochondrial ribosomal protein S15(MRPS15)
MRPS21	mitochondrial ribosomal protein S21(MRPS21)
MRPS5	mitochondrial ribosomal protein S5(MRPS5)
MRPS9	mitochondrial ribosomal protein S9(MRPS9)
MTIF2	mitochondrial translational initiation factor 2(MTIF2)
MFN2	mitofusin 2(MFN2)
NGDN	neuroguidin(NGDN)
NOL7	nucleolar protein 7(NOL7)
PPIF	peptidylprolyl isomerase F(PPIF)
PRDX6	peroxiredoxin 6(PRDX6)
PARP1	poly(ADP-ribose) polymerase 1(PARP1)
PHB2	prohibitin 2(PHB2)
PUS1	pseudouridine synthase 1(PUS1)
PYCR2	pyrroline-5-carboxylate reductase 2(PYCR2)
RGS2	regulator of G protein signaling 2(RGS2)
RNASEH1	ribonuclease H1(RNASEH1)
RPL7L1	ribosomal protein L7 like 1(RPL7L1)
SLC25A3	solute carrier family 25 member 3(SLC25A3)
SLC25A33	solute carrier family 25 member 33(SLC25A33)
SLC30A7	solute carrier family 30 member 7(SLC30A7)
SDHB	succinate dehydrogenase complex iron sulfur subunit B(SDHB)
SULT4A1	sulfotransferase family 4A member 1(SULT4A1)
TRIT1	tRNA isopentenyltransferase 1(TRIT1)
TIMM17A	translocase of inner mitochondrial membrane 17A(TIMM17A)
TOMM20	translocase of outer mitochondrial membrane 20(TOMM20)
TOMM22	translocase of outer mitochondrial membrane 22(TOMM22)
UQCRH	ubiquinol-cytochrome c reductase hinge protein(UQCRH)
USP48	ubiquitin specific peptidase 48(USP48)
YRDC	yrdC N6-threonylcarbamoyltransferase domain containing(YRDC)
