# Supplementary material for: Loss of Ezrin triggers mitochondrial dysfunction and oxidative stress, associated with neuronal cell death
Source: Cell Death Discov. 2025 Oct 27;11:490. doi: 10.1038/s41420-025-02790-5 (PMC12559342; doi:10.1038/s41420-025-02790-5)
Supplement: Supplementary file 4 — Table S2 [file 41420_2025_2790_MOESM4_ESM.xlsx]

## Sheet: Foglio1
ID	Gene Name
HMOX1	heme oxygenase 1
HSPA5	heat shock protein family A (Hsp70) member 5
HERPUD1	homocysteine inducible ER protein with ubiquitin like domain 1
DDIT3	DNA damage inducible transcript 3
TNFRSF12A	TNF receptor superfamily member 12A
CHAC1	ChaC glutathione specific gamma-glutamylcyclotransferase 1
SLC7A11	solute carrier family 7 member 11
GCLM	glutamate-cysteine ligase modifier subunit
GCLC	glutamate-cysteine ligase catalytic subunit
LRP8	LDL receptor related protein 8
THBS1	thrombospondin 1
SPHK1	sphingosine kinase 1
SERPINE1	serpin family E member 1
AMIGO2	adhesion molecule with Ig like domain 2
DNAJC3	DnaJ heat shock protein family (Hsp40) member C3
CYP1B1	cytochrome P450 family 1 subfamily B member 1
IL7R	interleukin 7 receptor
HK2	hexokinase 2
ID1	inhibitor of DNA binding 1
PLK3	polo like kinase 3
OSGIN1	oxidative stress induced growth inhibitor 1
KLF4	KLF transcription factor 4
PPIF	peptidylprolyl isomerase F
TNFRSF21	TNF receptor superfamily member 21
ID3	inhibitor of DNA binding 3
SYVN1	synoviolin 1
PHLDA2	pleckstrin homology like domain family A member 2
NEK6	NIMA related kinase 6
SDF2L1	stromal cell derived factor 2 like 1
HSP90B1	heat shock protein 90 beta family member 1
ASNS	asparagine synthetase (glutamine-hydrolyzing)
FOSL1	FOS like 1, AP-1 transcription factor subunit
SMAD6	SMAD family member 6
EGFR	epidermal growth factor receptor
XBP1	X-box binding protein 1
PIM3	Pim-3 proto-oncogene, serine/threonine kinase
SETX	senataxin
OLR1	oxidized low density lipoprotein receptor 1
AEN	apoptosis enhancing nuclease
BLOC1S2	biogenesis of lysosomal organelles complex 1 subunit 2
SQSTM1	sequestosome 1
HYOU1	hypoxia up-regulated 1
SFN	stratifin
SOD2	superoxide dismutase 2
ANKLE2	ankyrin repeat and LEM domain containing 2
PIAS4	protein inhibitor of activated STAT 4
HSPA1A	heat shock protein family A (Hsp70) member 1A
ARHGEF7	Rho guanine nucleotide exchange factor 7
TIMP3	TIMP metallopeptidase inhibitor 3
EXOC5	exocyst complex component 5
GADD45A	growth arrest and DNA damage inducible alpha
MDM4	MDM4 regulator of p53
USP36	ubiquitin specific peptidase 36
IRS2	insulin receptor substrate 2
SKP2	S-phase kinase associated protein 2
PEA15	proliferation and apoptosis adaptor protein 15
PICALM	phosphatidylinositol binding clathrin assembly protein
CALR	calreticulin
TARDBP	TAR DNA binding protein
TMEM109	transmembrane protein 109
DRAM1	DNA damage regulated autophagy modulator 1
FGF2	fibroblast growth factor 2
RRAGC	Ras related GTP binding C
HIPK2	homeodomain interacting protein kinase 2
RRP1B	ribosomal RNA processing 1B
